# Supplementary material for: Posidonia oceanica (L.) Delile as a Marine Anti-Inflammatory Modulator of Keratinocyte Inflammatory Responses Relevant to Psoriasis
Source: Mar Drugs. 2026 Feb 19;24(2):85. doi: 10.3390/md24020085 (PMC12941391; doi:10.3390/md24020085)
Supplement: Supplementary file 1 [file marinedrugs-24-00085-s001.zip]

Archive with 1 entries (1 files):
- marinedrugs-4149151-supplementary.pdf
